# Supplementary material for: Transgenic American Chestnuts Do Not Inhibit Germination of Native Seeds or Colonization of Mycorrhizal Fungi
Source: Front Plant Sci. 2018 Jul 19;9:1046. doi: 10.3389/fpls.2018.01046 (PMC6060562; doi:10.3389/fpls.2018.01046)
Supplement: DATA SHEET S1 [file Data_Sheet_1.XLSX]

## Sheet: Sheet1
	SE indicates 1 standard error of the mean
Leaf Type	Elymus mean mass (g)	Elymus mass SE	Elymus count (n=20)	Elymus count SE	Gaultheria mean mass (g)	Gaultheria mass SE	Gaultheria count (n=20)	Gaultheria count SE	Pinus mean mass (g)	Pinus mass SE	Pinus count (n=20)	Pinus count SE	Cichorium mean mass (g)	Cichorium mass SE	Cichorium count (n=20)	Cichorium count SE	Acer mean mass (g)	Acer mass SE	Acer count (n=20)	Acer count SE
McCabe Hollow	1.368	0.146	14	2.646	0.034	0.018	8.7	2.028	0.262	0.013	7	1.155	0.939	0.276	17.3	1.667	0.718	0.042	2	0
Ellis	1.726	0.743	13.3	2.333	0.016	0.007	6.7	2.404	0.341	0.136	12.7	3.667	1.008	0.155	18.7	1.333	0.242	0.121	1	0.577
Darling 54	1.321	0.234	11.7	1.202	0.017	0.004	6.7	1.764	0.66	0.18	15.3	1.202	1.07	0.204	17.3	1.453	0.668	0.192	1.7	0.333
Darling 58	2.075	0.909	13	2	0.036	0.016	12	2.309	0.771	0.157	15	0.577	1.517	0.19	16.3	0.667	0.079	0.079	0.7	0.667
B3F3	1.056	0.179	14.3	0.667	0.024	0.008	5.7	1.202	0.676	0.143	14.3	2.404	0.828	0.141	17.7	0.333	0.435	0.15	1.7	0.333
F1 Hybrid	1.133	0.646	14	1.528	0.009	0.005	4.7	1.856	0.513	0.168	12	2.517	1.059	0.08	16.7	0.667	0.365	0.076	1.7	0.333
Qing Chinese	1.624	0.233	15	2.309	0.039	0.017	10.3	0.882	0.667	0.037	13	1.155	1.04	0.209	17.7	1.202	0.363	0.192	2	0.577
No Leaves	1.507	0.386	15.7	2.333	0.028	0.017	6	2.517	0.57	0.135	17	2.517	1.039	0.182	18.7	0.667	0.39	0.117	3	1
